# Supplementary material for: Predicting Disparity between ASF-Managed Areas and Wild Boar Habitats: A Case of South Korea
Source: Animals (Basel). 2023 Nov 11;13(22):3482. doi: 10.3390/ani13223482 (PMC10668782; doi:10.3390/ani13223482)
Supplement: Supplementary file 1 [file animals-13-03482-s001.zip]

Archive with 1 entries (1 files):
- animals-2659757-supplementary.pdf
